# Supplementary material for: Healthcare Providers’ Perspectives on Telemedicine for NCD Management During and After COVID-19 in India: A Qualitative Study
Source: Int J Environ Res Public Health. 2026 Feb 5;23(2):203. doi: 10.3390/ijerph23020203 (PMC12940190; doi:10.3390/ijerph23020203)
Supplement: Supplementary file 1 [file ijerph-23-00203-s001.zip]

Archive with 1 entries (1 files):
- ijerph-4063273-supplementary.pdf
